# Supplementary material for: Inter-Annual and Seasonal Variations of Water Quality and Trophic Status of a Reservoir with Fluctuating Monsoon Precipitation
Source: Int J Environ Res Public Health. 2021 Aug 11;18(16):8499. doi: 10.3390/ijerph18168499 (PMC8392102; doi:10.3390/ijerph18168499)
Supplement: Supplementary file 1 [file ijerph-18-08499-s001.zip]

Archive with 1 entries (1 files):
- ijerph-1316690-supplementary.pdf
